# Supplementary material for: Signal mining and analysis of influencing factors for adverse events of Nivolumab and Cetuximab in the treatment of head and neck cancer based on the US FAERS database
Source: Front Immunol. 2025 Oct 29;16:1658535. doi: 10.3389/fimmu.2025.1658535 (PMC12605481; doi:10.3389/fimmu.2025.1658535)
Supplement: Supplementary file 2 [file Table2.xlsx]

## Sheet: add_drug_data_Nivolumab_Cetuxim
Supplementary Table 2：Full list of Preferred Terms (PTs) that were reported significantly more frequently with Nivolumab than with Cetuximab in the treatment of head and neck cancer
soc_name_en	PT	a	b	c	d	ROR	RORL	RORU	PRR	XX	EBGM	EBGM05	IC2	GMAE	EIC	VIC	SD	BCPNN250	C025	RORsignals(lower limit of 95% CI>1, a≥3)	Upper	lower	ROR(95% CI)		Nivo_n	Cet_n
GENERAL DISORDERS AND ADMINISTRATION SITE CONDITIONS	DEATH	400	4909	44	4992	9.24	6.75477478833106	12.6522232092803	8.6234353327968	279.127266526936	1.7554755735204	1.35010104136626	0.81186192204826	45.3079451533041	0.806199790640715	0.698189035664689	0.835577067459782	-0.864954	-0.859292	yes	12.65	6.75	9.24(6.75-12.65)		400	44
NEOPLASMS BENIGN, MALIGNANT AND UNSPECIFIED (INCL CYSTS AND POLYPS)	MALIGNANT NEOPLASM PROGRESSION	366	4943	63	4973	5.84	4.4607665174308	7.65821010486342	5.5107858174349	207.037588299952	1.66242309207086	1.32599933398019	0.733287599408138	46.8884548679543	0.727626856089664	0.698352219825615	0.835674709337081	-0.943723	-0.938062	yes	7.66	4.46	5.84(4.46-7.66)		366	63
INFECTIONS AND INFESTATIONS	PNEUMONIA	91	5218	49	4987	1.77	1.25144648233612	2.51738088161906	1.76164464655706	10.6319616634128	1.26657562629497	0.945455960851901	0.340933221877371	142.993160235605	0.326913256964936	0.708274796833489	0.841590634948779	-1.35627	-1.34225	yes	2.52	1.25	1.77(1.25-2.52)		91	49
GENERAL DISORDERS AND ADMINISTRATION SITE CONDITIONS	GENERAL PHYSICAL HEALTH DETERIORATION	70	5239	41	4995	1.63	1.10498134243752	2.39799133670927	1.61952322103745	6.19401138816349	1.22883290146428	0.888618371041358	0.297288749218501	180.018174939467	0.280210775984171	0.712097527599038	0.843858713055117	-1.40751	-1.39043	yes	2.4	1.1	1.63(1.1-2.4)		70	41
INFECTIONS AND INFESTATIONS	PNEUMONIA ASPIRATION	58	5251	34	5002	1.62	1.06224787479799	2.48585	1.61816227715422	5.10718448984261	1.2284512763396	0.860747753364692	0.2968406376942	216.796081647531	0.276270348938935	0.715894738685703	0.846105630926602	-1.41594	-1.39537	yes	2.49	1.06	1.62(1.06-2.49)		58	34
RESPIRATORY, THORACIC AND MEDIASTINAL DISORDERS	INTERSTITIAL LUNG DISEASE	44	5265	18	5018	2.33	1.34449280808257	4.03707132358687	2.31874594504092	9.63858448216644	1.38286172597962	0.872981473495478	0.467656906874063	320.032311003497	0.433326139448834	0.726553542998074	0.852381101971456	-1.27144	-1.23711	yes	4.04	1.34	2.33(1.34-4.04)		44	18
RENAL AND URINARY DISORDERS	ACUTE KIDNEY INJURY	34	5275	9	5027	3.6	1.72500964146157	7.51370484373406	3.58351646051778	13.3099058227604	1.54073600336419	0.832463699874492	0.623619685171882	458.228081664099	0.570030237046969	0.740821729975522	0.860710015031498	-1.15139	-1.0978	yes	7.51	1.73	3.6(1.73-7.51)		34	9
METABOLISM AND NUTRITION DISORDERS	HYPERCALCAEMIA	29	5280	9	5027	3.07	1.45077699659336	6.48724412612564	3.05652874573575	9.53885426909702	1.48707259767426	0.794696173532244	0.572475080307627	516.975271621034	0.51384319593117	0.746887127940446	0.864226317546767	-1.21461	-1.15598	yes	6.49	1.45	3.07(1.45-6.49)		29	9
HEPATOBILIARY DISORDERS	HEPATIC FUNCTION ABNORMAL	28	5281	8	5028	3.33	1.51736188401094	7.31821427468605	3.32002260312677	10.1228514714254	1.51556057847261	0.78468656831116	0.599851519238933	544.919880897847	0.537175592695099	0.749772284956004	0.86589392246164	-1.19461	-1.13194	yes	7.32	1.52	3.33(1.52-7.32)		28	8
GASTROINTESTINAL DISORDERS	COLITIS	26	5283	2	5034	12.39	2.93851790282593	52.2184004818747	12.3315125258994	19.3901779488918	1.80939375184996	0.54287696090179	0.855506394707129	695.24260666277	0.765775934819719	0.765292383004708	0.874809912497971	-0.983844	-0.894113	yes	52.22	2.94	12.39(2.94-52.22)		26	2
NEOPLASMS BENIGN, MALIGNANT AND UNSPECIFIED (INCL CYSTS AND POLYPS)	TUMOUR HAEMORRHAGE	24	5285	10	5026	2.28	1.09034410738556	4.77764512308952	2.27658692785835	5.06965704538845	1.37546674348775	0.74131802107784	0.459921258094457	576.058159806295	0.399101827758683	0.752987170250736	0.867748333476208	-1.33639	-1.27558	yes	4.78	1.09	2.28(1.09-4.78)		24	10
RESPIRATORY, THORACIC AND MEDIASTINAL DISORDERS	PLEURAL EFFUSION	24	5285	8	5028	2.85	1.28102971077336	6.35892732846022	2.84573365982294	7.20510877107299	1.46143341495574	0.747599007896349	0.547384099344797	610.970775552132	0.479386050687727	0.756591733701407	0.869822817418241	-1.26026	-1.19226	yes	6.36	1.28	2.85(1.28-6.36)		24	8
INJURY, POISONING AND PROCEDURAL COMPLICATIONS	FALL	22	5287	5	5031	4.19	1.5843199861986	11.065026692989	4.17374270107365	9.85783739248412	1.58773012982845	0.704091022771118	0.66696571509747	720.072699757869	0.581835407155197	0.767855961558824	0.876273907838653	-1.17071	-1.08558	yes	11.07	1.58	4.19(1.58-11.07)		22	5
RESPIRATORY, THORACIC AND MEDIASTINAL DISORDERS	COUGH	22	5287	9	5027	2.32	1.06917735142776	5.05253978521925	2.31874594504092	4.80480726343405	1.38286172597962	0.722115586927007	0.467656906874063	630.063612288136	0.400973957427026	0.758562977160009	0.870955209617584	-1.34094	-1.27425	yes	5.05	1.07	2.32(1.07-5.05)		22	9
INJURY, POISONING AND PROCEDURAL COMPLICATIONS	PRODUCT USE ISSUE	20	5289	1	5035	19.04	2.55421138439993	141.923715020424	18.971557732153	16.2465687626975	1.85578846343585	0.345590586360644	0.892032270732243	916.456163328197	0.773133720007614	0.788131449784679	0.887767677821557	-1.0024	-0.883503	yes	141.92	2.55	19.04(2.55-141.92)		20	1
MUSCULOSKELETAL AND CONNECTIVE TISSUE DISORDERS	ARTHRALGIA	18	5291	3	5033	5.71	1.68015254017117	19.3879604718479	5.69146731964588	9.9643760354176	1.67020961709227	0.600327341820683	0.740029177287193	916.456163328197	0.628743810672439	0.788131449784679	0.887767677821557	-1.14679	-1.03551	yes	19.39	1.68	5.71(1.68-19.39)		18	3
ENDOCRINE DISORDERS	ADRENAL INSUFFICIENCY	18	5291	2	5034	8.56	1.98580598442009	36.9231804774929	8.53720097946883	12.0010052578959	1.75372009794688	0.516298123257927	0.810418505178591	960.096933010492	0.690278031581321	0.792637093205024	0.890301686623711	-1.09033	-0.970185	yes	36.92	1.99	8.56(1.99-36.92)		18	2
HEPATOBILIARY DISORDERS	LIVER DISORDER	18	5291	4	5032	4.28	1.44740124980136	12.6544078051354	4.26860048973441	8.2086654544605	1.59429099813353	0.643592205337478	0.672914981428656	876.610243183493	0.569727150412139	0.784017594984116	0.885447680545901	-1.20117	-1.09798	yes	12.65	1.45	4.28(1.45-12.65)		18	4
GENERAL DISORDERS AND ADMINISTRATION SITE CONDITIONS	SUDDEN DEATH	16	5293	4	5032	3.8	1.27045359327381	11.3825260693174	3.79431154643059	6.59792	1.55886230928612	0.622880827319993	0.640493503736279	960.096933010492	0.529813359388075	0.792637093205024	0.890301686623711	-1.25079	-1.14011	yes	11.38	1.27	3.8(1.27-11.38)		16	4
GENERAL DISORDERS AND ADMINISTRATION SITE CONDITIONS	ADVERSE EVENT	16	5293	1	5035	15.22	2.01763671686292	114.813288046324	15.1772461857224	12.4846424790757	1.83395565798367	0.33813624397696	0.874958757373302	1120.11308851224	0.731928557621521	0.809157723803779	0.899531947072353	-1.06714	-0.924105	yes	114.81	2.02	15.22(2.02-114.81)		16	1
RESPIRATORY, THORACIC AND MEDIASTINAL DISORDERS	LUNG DISORDER	15	5294	3	5033	4.75	1.37529296642837	16.429743133436	4.74288943303824	7.39719934004724	1.62381490550637	0.575249624453208	0.699387192789847	1061.15976806423	0.573900643637253	0.80307118686946	0.896142392072521	-1.21838	-1.0929	yes	16.43	1.38	4.75(1.38-16.43)		15	3
ENDOCRINE DISORDERS	HYPERTHYROIDISM	14	5295	2	5034	6.65	1.51170635172666	29.2969989644372	6.64004520625353	8.39661808636563	1.70500565078169	0.493330804876218	0.769776520681245	1186.00209371884	0.625551162634011	0.815960308772478	0.903305213520036	-1.18106	-1.03683	yes	29.3	1.51	6.65(1.51-29.3)		14	2
MUSCULOSKELETAL AND CONNECTIVE TISSUE DISORDERS	BACK PAIN	13	5296	4	5032	3.09	1.00620292902896	9.47690346464579	3.08287813147485	4.31161576737429	1.49008897211173	0.583083032832058	0.575398475514393	1120.11308851224	0.451820638428785	0.809157723803779	0.899531947072353	-1.34724	-1.22367	yes	9.48	1.01	3.09(1.01-9.48)		13	4
BLOOD AND LYMPHATIC SYSTEM DISORDERS	DISSEMINATED INTRAVASCULAR COAGULATION	12	5297	2	5034	5.7	1.27553024736692	25.4904918578896	5.69146731964589	6.63841629978713	1.67020961709227	0.477096049812197	0.740029177287193	1344.13570621469	0.580022164601722	0.832286449096437	0.912297346864736	-1.24457	-1.08457	yes	25.49	1.28	5.7(1.28-25.49)		12	2
INFECTIONS AND INFESTATIONS	PNEUMONIA BACTERIAL	12	5297	2	5034	5.7	1.27553024736692	25.4904918578896	5.69146731964589	6.63841629978713	1.67020961709227	0.477096049812197	0.740029177287193	1344.13570621469	0.580022164601722	0.832286449096437	0.912297346864736	-1.24457	-1.08457	yes	25.49	1.28	5.7(1.28-25.49)		12	2
METABOLISM AND NUTRITION DISORDERS	DIABETES MELLITUS	12	5297	1	5035	11.41	1.48257753782841	87.7574671273322	11.3829346392918	8.75326324017327	1.79868727994552	0.326209917991918	0.846944381203705	1440.14539951574	0.667756541223783	0.842198705961582	0.917713847537227	-1.16767	-0.988483	yes	87.76	1.48	11.41(1.48-87.76)		12	1
MUSCULOSKELETAL AND CONNECTIVE TISSUE DISORDERS	MYALGIA	9	5300	1	5035	8.55	1.08279952857667	67.5124970696033	8.53720097946883	5.99469662737182	1.75372009794688	0.311214236900126	0.810418505178591	1832.91232665639	0.589870947781561	0.882748530190255	0.939546981364027	-1.28922	-1.06868	yes	67.51	1.08	8.55(1.08-67.51)		9	1
CARDIAC DISORDERS	PERICARDIAL EFFUSION	9	5300	1	5035	8.55	1.08279952857667	67.5124970696033	8.53720097946883	5.99469662737182	1.75372009794688	0.311214236900126	0.810418505178591	1832.91232665639	0.589870947781561	0.882748530190255	0.939546981364027	-1.28922	-1.06868	yes	67.51	1.08	8.55(1.08-67.51)		9	1
