# Supplementary material for: Signal mining and analysis of influencing factors for adverse events of Nivolumab and Cetuximab in the treatment of head and neck cancer based on the US FAERS database
Source: Front Immunol. 2025 Oct 29;16:1658535. doi: 10.3389/fimmu.2025.1658535 (PMC12605481; doi:10.3389/fimmu.2025.1658535)
Supplement: Supplementary file 3 [file Table3.xlsx]

## Sheet: add_drug_data_Cetuximab_Nivolum
Supplementary Table 3：Full list of Preferred Terms (PTs) that were reported significantly more frequently with Cetuximab than with Nivolumab in the treatment of head and neck cancer
soc_name_en	PT	a	b	c	d	ROR	RORL	RORU	PRR	XX	EBGM	EBGM05	IC2	GMAE	EIC	VIC	SD	BCPNN250	C025	RORsignals(lower limit of 95% CI>1, a≥3)	Upper	lower	ROR(95% CI)		Cet_n	Nivo_n
GASTROINTESTINAL DISORDERS	DYSPHAGIA	168	4868	44	5265	4.13	2.95637825118411	5.76831307550504	4.02516427178858	80.9343467401693	1.62786428282404	1.23075278956842	0.702980425243916	99.7877760907314	0.691175070114742	0.703305630303988	0.838633191749521	-0.986091	-0.974286	yes	5.77	2.96	4.13(2.96-5.77)		168	44
GENERAL DISORDERS AND ADMINISTRATION SITE CONDITIONS	MUCOSAL INFLAMMATION	147	4889	17	5292	9.36	5.65657866132015	15.4875453963359	9.11581320375648	111.874506759985	1.84127331990159	1.20812633102101	0.880703797246636	128.816947317126	0.864132288646257	0.706148763966513	0.840326581732669	-0.816521	-0.799949	yes	15.49	5.66	9.36(5.66-15.49)		147	17
BLOOD AND LYMPHATIC SYSTEM DISORDERS	ANAEMIA	91	4945	39	5270	2.49	1.70544417220657	3.62580715643643	2.45982261053746	23.9525168190368	1.43794678316124	1.04881622085294	0.524010284198597	162.250353491037	0.50654220842223	0.709423245882794	0.842272667182543	-1.178	-1.16054	yes	3.63	1.71	2.49(1.71-3.63)		91	39
METABOLISM AND NUTRITION DISORDERS	DECREASED APPETITE	88	4948	48	5261	1.95	1.36840408114331	2.77680722378613	1.93271776542229	14.1665582376703	1.32919450544316	0.988578423861728	0.410552234415313	155.144498593619	0.395080599368952	0.708727295903204	0.841859427638132	-1.28864	-1.27317	yes	2.78	1.37	1.95(1.37-2.78)		88	48
SKIN AND SUBCUTANEOUS TISSUE DISORDERS	DERMATITIS ACNEIFORM	86	4950	5	5304	18.43	7.47446085244266	45.4436969633821	18.1324066719619	77.1694746570575	1.94134102593197	0.912318055528994	0.957053571531757	231.030394644846	0.926371744796553	0.716159575394557	0.846262119791827	-0.766152	-0.735471	yes	45.44	7.47	18.43(7.47-45.44)		86	5
GASTROINTESTINAL DISORDERS	STOMATITIS	82	4954	20	5289	4.38	2.68071521994007	7.14746706589047	4.3222597299444	41.4670654287798	1.65142347645969	1.09565842047631	0.723710119674943	206.357245702192	0.698898749221613	0.713743085356538	0.844833170132741	-0.990768	-0.965956	yes	7.15	2.68	4.38(2.68-7.15)		82	20
GASTROINTESTINAL DISORDERS	NAUSEA	79	4957	37	5272	2.27	1.53382330312466	3.36192768981751	2.25088014941073	17.7152453952248	1.39898763386377	1.00746236089852	0.484383210077886	181.664925703639	0.465303376584893	0.711324714824974	0.84340068462444	-1.2215	-1.20242	yes	3.36	1.53	2.27(1.53-3.36)		79	37
INVESTIGATIONS	WEIGHT DECREASED	73	4963	29	5280	2.68	1.7386563334691	4.12491755031489	2.65370025471776	21.6015905038849	1.47016968026289	1.02422505430631	0.555982673936877	206.357245702192	0.533312683503639	0.713743085356538	0.844833170132741	-1.15635	-1.13368	yes	4.12	1.74	2.68(1.74-4.12)		73	29
INJURY, POISONING AND PROCEDURAL COMPLICATIONS	RADIATION SKIN INJURY	68	4968	5	5304	14.52	5.85032275135483	36.0364372024286	14.3372517871326	58.1966959880371	1.91351039637895	0.894342476806608	0.936221739398677	287.226977126024	0.898415715549647	0.721663462225288	0.84950777643603	-0.8006	-0.762794	yes	36.04	5.85	14.52(5.85-36.04)		68	5
BLOOD AND LYMPHATIC SYSTEM DISORDERS	NEUTROPENIA	67	4969	8	5301	8.93	4.28764587547659	18.6177990039662	8.82900615567911	49.9764066990112	1.83509398993911	0.99279941182568	0.875853956990247	279.668372464813	0.839905949817936	0.720923174207047	0.849071948781166	-0.858238	-0.82229	yes	18.62	4.29	8.93(4.29-18.62)		67	8
INVESTIGATIONS	WHITE BLOOD CELL COUNT DECREASED	64	4972	3	5306	22.77	7.14788068969335	72.5124192930766	22.489806724914	59.2280730809259	1.96223015186182	0.744344588845136	0.972494266570583	312.570533931262	0.930814801557011	0.724145602482511	0.850967450894869	-0.77112	-0.729441	yes	72.51	7.15	22.77(7.15-72.51)		64	3
SKIN AND SUBCUTANEOUS TISSUE DISORDERS	RASH	62	4974	43	5266	1.53	1.03260131020518	2.25664863490965	1.52002327428561	4.56348586270076	1.21296191232649	0.874577633605315	0.278534249749108	200.516946295526	0.2605180836256	0.713171085579201	0.84449457403775	-1.42847	-1.41045	yes	2.26	1.03	1.53(1.03-2.26)		62	43
METABOLISM AND NUTRITION DISORDERS	HYPONATRAEMIA	58	4978	24	5285	2.57	1.59193438706537	4.13512401157203	2.54767341805666	16.087791909515	1.45297758577268	0.974583682293335	0.539012447537844	256.081883220793	0.511180546013923	0.718613117122947	0.847710514930036	-1.18424	-1.15641	yes	4.14	1.59	2.57(1.59-4.14)		58	24
GASTROINTESTINAL DISORDERS	VOMITING	57	4979	40	5269	1.51	1.00466966079376	2.26349002914692	1.50224880857824	3.98428552067612	1.20711291075391	0.8593431050504	0.271560629005969	216.885676605365	0.252192153504279	0.714774241010881	0.845443221636368	-1.43869	-1.41933	yes	2.26	1	1.51(1-2.26)		57	40
METABOLISM AND NUTRITION DISORDERS	DEHYDRATION	55	4981	25	5284	2.33	1.45231430874187	3.75039732166417	2.31926131850675	12.9985894003069	1.41226916203336	0.949605360655954	0.498015075665653	262.404892683034	0.470221609026631	0.719232391938654	0.848075699415244	-1.22593	-1.19814	yes	3.75	1.45	2.33(1.45-3.75)		55	25
INJURY, POISONING AND PROCEDURAL COMPLICATIONS	INFUSION RELATED REACTION	53	4983	10	5299	5.64	2.86432642602837	11.0900957071612	5.58731135822081	31.8787863273413	1.72814466003505	0.980881586584314	0.789223988091638	332.106192301965	0.748155247818883	0.726058916920293	0.852090908835608	-0.956027	-0.914958	yes	11.09	2.86	5.64(2.86-11.09)		53	10
BLOOD AND LYMPHATIC SYSTEM DISORDERS	LEUKOPENIA	53	4983	9	5300	6.26	3.08654820535872	12.7105288599697	6.20812373135646	33.8173499286552	1.75601796100336	0.971320368999282	0.812307601204679	337.377719163901	0.770163209190383	0.72657520781932	0.852393810289188	-0.934624	-0.89248	yes	12.71	3.09	6.26(3.09-12.71)		53	9
INVESTIGATIONS	NEUTROPHIL COUNT DECREASED	51	4985	4	5305	13.57	4.90035437841688	37.5693198501449	13.4411735504369	42.9405997864868	1.90481262184995	0.812385306578656	0.929649085475191	379.549934059389	0.879956124314567	0.730705530473473	0.854813155299726	-0.82967	-0.779977	yes	37.57	4.9	13.57(4.9-37.57)		51	4
BLOOD AND LYMPHATIC SYSTEM DISORDERS	FEBRILE NEUTROPENIA	51	4985	14	5295	3.87	2.1392564776746	6.99879106523638	3.84033530012482	23.2216092963399	1.61176452618073	0.981618523580028	0.688640985971396	322.042368292815	0.650673813798083	0.725073270306583	0.851512343014817	-1.05235	-1.01438	yes	7	2.14	3.87(2.14-7)		51	14
INVESTIGATIONS	PLATELET COUNT DECREASED	50	4986	13	5296	4.09	2.21659128065951	7.52937778033224	4.05465265473208	23.8888758836181	1.63032515097646	0.977440727007236	0.705159723303164	332.106192301965	0.66569308762691	0.726058916920293	0.852090908835608	-1.03849	-0.999022	yes	7.53	2.22	4.09(2.22-7.53)		50	13
SKIN AND SUBCUTANEOUS TISSUE DISORDERS	DERMATITIS	48	4988	7	5302	7.29	3.29500576654616	16.1234053659957	7.22886644729377	32.9639726744204	1.79276482056466	0.922607435822611	0.842186244224852	379.549934059389	0.794226250288683	0.730705530473473	0.854813155299726	-0.9154	-0.86744	yes	16.12	3.3	7.29(3.3-16.12)		48	7
RESPIRATORY, THORACIC AND MEDIASTINAL DISORDERS	PHARYNGEAL INFLAMMATION	46	4990	1	5308	48.93	6.7453534459692	354.953685265336	48.4936457505957	45.7323757176005	2.0105031010765	0.383022851222831	1.00755656140773	442.808256402621	0.948012999806712	0.73690099948303	0.85842937943842	-0.768846	-0.709302	yes	354.95	6.75	48.93(6.75-354.95)		46	1
GASTROINTESTINAL DISORDERS	DRY MOUTH	45	4991	9	5300	5.31	2.59289308493751	10.8725646480871	5.27104845115171	26.0919278067406	1.71184140852528	0.939745009265384	0.775549051194562	386.450841951378	0.728145540787983	0.731381400689037	0.85520839605855	-0.982271	-0.934868	yes	10.87	2.59	5.31(2.59-10.87)		45	9
VASCULAR DISORDERS	HYPOTENSION	44	4992	13	5296	3.59	1.93175065711708	6.67443302130627	3.56809433616423	18.6511807338198	1.58570572579184	0.943945950530626	0.665125061500911	366.462005298721	0.622505127674273	0.729423707062091	0.854063058012751	-1.08562	-1.043	yes	6.67	1.93	3.59(1.93-6.67)		44	13
SKIN AND SUBCUTANEOUS TISSUE DISORDERS	DRY SKIN	43	4993	10	5299	4.56	2.29079336054684	9.09108466507966	4.53310166799047	22.4563988672297	1.66662295622462	0.936246492962858	0.736927757167254	393.607339024552	0.689525643398151	0.732082302908974	0.855618082387799	-1.02171	-0.974308	yes	9.09	2.29	4.56(2.29-9.09)		43	10
BLOOD AND LYMPHATIC SYSTEM DISORDERS	THROMBOCYTOPENIA	43	4993	13	5296	3.51	1.8843849624015	6.53210861383823	3.48700128306959	17.8025010532243	1.57733958356973	0.937681748232088	0.657493289672849	372.891163286417	0.61430896649361	0.730053374799237	0.854431609199494	-1.09455	-1.05137	yes	6.53	1.88	3.51(1.88-6.53)		43	13
METABOLISM AND NUTRITION DISORDERS	HYPOMAGNESAEMIA	42	4994	10	5299	4.46	2.23362558322802	8.89158057828326	4.42768069896743	21.5406543891652	1.65916936518605	0.930858034665821	0.730461161666024	401.033892591053	0.682328439923961	0.732809654026655	0.856043021130746	-1.02976	-0.981625	yes	8.89	2.23	4.46(2.23-8.89)		42	10
INFECTIONS AND INFESTATIONS	PARONYCHIA	38	4998	1	5308	40.36	5.53873249991842	294.053347104051	40.059968228753	37.248819827738	2.0015376468911	0.379903684967463	1.00110875160969	531.369907683145	0.930065433452489	0.745574626451818	0.863466633085389	-0.796868	-0.725825	yes	294.05	5.54	40.36(5.54-294.05)		38	1
METABOLISM AND NUTRITION DISORDERS	HYPERKALAEMIA	38	4998	7	5302	5.76	2.56930701398917	12.9074976288184	5.72285260410757	23.1397	1.73466596063896	0.882936452210265	0.794657874142266	462.060789289691	0.737654491232734	0.738786573482785	0.859526947502395	-0.981399	-0.924396	yes	12.91	2.57	5.76(2.57-12.91)		38	7
INVESTIGATIONS	ASPARTATE AMINOTRANSFERASE INCREASED	37	4999	6	5303	6.54	2.75859002830816	15.5128204583847	6.50095975642044	24.1319783097616	1.76757577996564	0.858224728632658	0.821772067955207	483.063552439223	0.761509067757461	0.740843561442574	0.860722697181022	-0.959936	-0.899673	yes	15.51	2.76	6.54(2.76-15.51)		37	6
INVESTIGATIONS	ALANINE AMINOTRANSFERASE INCREASED	35	5001	7	5302	5.3	2.35242765402831	11.9450912093839	5.27104845115171	20.2700853409921	1.71184140852528	0.86742693883702	0.775549051194562	494.29758854246	0.715177410138389	0.741943810024286	0.861361602362379	-1.00755	-0.947174	yes	11.95	2.35	5.3(2.35-11.95)		35	7
METABOLISM AND NUTRITION DISORDERS	HYPOCALCAEMIA	34	5002	7	5302	5.15	2.28022955016506	11.6245260895147	5.12044706683309	19.3240673793063	1.70349096263004	0.861763625234479	0.768494293660611	506.066578745852	0.70691717154305	0.743096450805854	0.862030423364427	-1.01714	-0.955567	yes	11.62	2.28	5.15(2.28-11.62)		34	7
IMMUNE SYSTEM DISORDERS	ANAPHYLACTIC REACTION	29	5007	2	5307	15.37	3.66524427355808	64.443047959434	15.286	25.0552312808675	1.92168003279613	0.579139420839877	0.942368141769052	664.212384603931	0.855967768715569	0.758585003734048	0.870967854592836	-0.885968	-0.799568	yes	64.44	3.67	15.37(3.67-64.44)		29	2
BLOOD AND LYMPHATIC SYSTEM DISORDERS	BONE MARROW FAILURE	26	5010	1	5308	27.55	3.73656207759841	203.077061580359	27.4094519459889	24.5676140514943	1.97812784985144	0.371798880291804	0.984135673005979	759.099868118778	0.884228564855934	0.767878085274771	0.87628653149228	-0.868344	-0.768437	yes	203.08	3.74	27.55(3.74-203.08)		26	1
PSYCHIATRIC DISORDERS	EATING DISORDER	24	5012	4	5305	6.35	2.20196325031757	18.3164407760589	6.32525814138205	15.4132187414691	1.76075116305458	0.725750004496129	0.816191035691908	732.924010597441	0.72597608037221	0.765314480258591	0.874822542152745	-1.02367	-0.933454	yes	18.32	2.2	6.35(2.2-18.32)		24	4
IMMUNE SYSTEM DISORDERS	ANAPHYLACTIC SHOCK	23	5013	1	5308	24.35	3.2875656044879	180.404623271865	24.2468228752979	21.4090642019142	1.96861761980408	0.368522833910737	0.977182912364212	850.191852293032	0.866015492198138	0.776799409210371	0.881362246304192	-0.896709	-0.785542	yes	180.4	3.29	24.35(3.29-180.4)		23	1
NERVOUS SYSTEM DISORDERS	SYNCOPE	22	5014	7	5302	3.32	1.41845263495191	7.78655276262964	3.31323045500965	8.60058599430535	1.55836597189888	0.764318001281245	0.64003408053808	708.493210244193	0.559957420306753	0.762921779720739	0.873453936805336	-1.18695	-1.10687	yes	7.79	1.42	3.32(1.42-7.79)		22	7
INVESTIGATIONS	BLOOD CREATININE INCREASED	21	5015	10	5299	2.22	1.0439136148709	4.71650166437783	2.21384034948372	4.52207550942819	1.39156140305926	0.740440914856175	0.47670456942024	664.212384603931	0.408508791744348	0.758585003734048	0.870967854592836	-1.33343	-1.26523	yes	4.72	1.04	2.22(1.04-4.72)		21	10
INVESTIGATIONS	BLOOD ALKALINE PHOSPHATASE INCREASED	21	5015	7	5302	3.17	1.34713218728633	7.46740779139669	3.16262907069102	7.78488465932355	1.54065726767276	0.75256026347899	0.623545957749512	732.924010597441	0.541551509234783	0.765314480258591	0.874822542152745	-1.20809	-1.1261	yes	7.47	1.35	3.17(1.35-7.47)		21	7
INVESTIGATIONS	HAEMOGLOBIN DECREASED	20	5016	9	5300	2.35	1.06813843566648	5.16159723541303	2.34268820051187	4.78993393378414	1.41669633808989	0.732905536037312	0.502530556788146	708.493210244193	0.428712887028501	0.762921779720739	0.873453936805336	-1.31819	-1.24438	yes	5.16	1.07	2.35(1.07-5.16)		20	9
IMMUNE SYSTEM DISORDERS	HYPERSENSITIVITY	20	5016	6	5303	3.52	1.4140613670314	8.78248530699739	3.5140323007678	8.32217296959147	1.58016130017719	0.735993036503319	0.660071833774626	787.214678049103	0.570477718217107	0.770631583866332	0.877856243280374	-1.18523	-1.09564	yes	8.78	1.41	3.52(1.41-8.78)		20	6
INVESTIGATIONS	BLOOD PRESSURE DECREASED	19	5017	2	5307	10.05	2.33947623620836	43.1656759077764	10.0149920571882	14.7138691193386	1.85857067211317	0.548930914453139	0.894193547693181	966.127104878445	0.772542214596783	0.788153774134001	0.887780251038511	-1.00302	-0.881367	yes	43.17	2.34	10.05(2.34-43.17)		19	2
GENERAL DISORDERS AND ADMINISTRATION SITE CONDITIONS	CHILLS	18	5018	7	5302	2.72	1.13383750239067	6.51052851770833	2.71082491773516	5.45495282608955	1.47903097696585	0.711883751926408	0.564652268695943	817.492165666377	0.476617065659589	0.773596886487019	0.879543567134123	-1.28247	-1.19443	yes	6.51	1.13	2.72(1.13-6.51)		18	7
RESPIRATORY, THORACIC AND MEDIASTINAL DISORDERS	ASPIRATION	18	5018	6	5303	3.17	1.25746114015365	7.99336927763184	3.16262907069102	6.67017218959191	1.54065726767276	0.710654669113074	0.623545957749512	850.191852293032	0.528980504920567	0.776799409210371	0.881362246304192	-1.23374	-1.13918	yes	7.99	1.26	3.17(1.26-7.99)		18	6
INVESTIGATIONS	LYMPHOCYTE COUNT DECREASED	18	5018	8	5301	2.38	1.03257965664658	5.47136598549684	2.37197180301827	4.40618650691199	1.42214517015947	0.707903285518357	0.508068740329576	787.214678049103	0.426087808881932	0.770631583866332	0.877856243280374	-1.32962	-1.24764	yes	5.47	1.03	2.38(1.03-5.47)		18	8
INFECTIONS AND INFESTATIONS	SEPTIC SHOCK	17	5019	7	5302	2.57	1.06300175869352	6.1917417635768	2.56022353341654	4.72541765793428	1.45506519724649	0.696169143831825	0.541083797557539	850.191852293032	0.450977992919294	0.776799409210371	0.881362246304192	-1.31175	-1.22164	yes	6.19	1.06	2.57(1.06-6.19)		17	7
INJURY, POISONING AND PROCEDURAL COMPLICATIONS	RADIATION MUCOSITIS	17	5019	3	5306	5.99	1.75453243210895	20.454743260873	5.97385491130527	10.5806456467928	1.74607823669579	0.624912820692292	0.804118203391333	1012.1331574917	0.681797305625354	0.792659460127805	0.890314247964057	-1.09883	-0.97651	yes	20.45	1.75	5.99(1.75-20.45)		17	3
METABOLISM AND NUTRITION DISORDERS	HYPOPHAGIA	15	5021	2	5307	7.93	1.81187406322117	34.6826482342337	7.90657267672756	10.6640826945039	1.81253796196795	0.527165238166617	0.858011211386535	1180.82201707366	0.712993784949696	0.809180240908424	0.899544462996924	-1.0861	-0.941078	yes	34.68	1.81	7.93(1.81-34.68)		15	2
SKIN AND SUBCUTANEOUS TISSUE DISORDERS	SKIN TOXICITY	15	5021	3	5306	5.28	1.52872448194714	18.2626937541118	5.27104845115171	8.66699038311118	1.71184140852528	0.606433690945212	0.775549051194562	1118.67348985925	0.64279149548066	0.803093649704992	0.8961549250576	-1.14952	-1.01676	yes	18.26	1.53	5.28(1.53-18.26)		15	3
RESPIRATORY, THORACIC AND MEDIASTINAL DISORDERS	HYPOXIA	14	5022	4	5305	3.7	1.21616	11.2398990281406	3.6897339158062	6.11076285409414	1.59771864795693	0.630163287011981	0.676013377643647	1118.67348985925	0.549682091089179	0.803093649704992	0.8961549250576	-1.24263	-1.1163	yes	11.24	1.22	3.7(1.22-11.24)		14	4
SKIN AND SUBCUTANEOUS TISSUE DISORDERS	URTICARIA	14	5022	1	5308	14.8	1.94504396895942	112.573212497494	14.7589356632248	11.9889621835547	1.91726237754832	0.350999698250158	0.939047783477441	1328.42476920786	0.771451145294875	0.823635839326204	0.907543849809035	-1.04364	-0.87604	yes	112.57	1.95	14.8(1.95-112.57)		14	1
INVESTIGATIONS	BLOOD LACTATE DEHYDROGENASE INCREASED	14	5022	3	5306	4.93	1.4160743279191	17.167560515196	4.91964522107493	7.72812910783621	1.69170209783675	0.595623194883233	0.75847553783562	1180.82201707366	0.619884380558214	0.809180240908424	0.899544462996924	-1.1792	-1.04061	yes	17.17	1.42	4.93(1.42-17.17)		14	3
METABOLISM AND NUTRITION DISORDERS	HYPOALBUMINAEMIA	13	5023	3	5306	4.58	1.30362704313053	16.0730749191362	4.56824199099815	6.80418855050563	1.66904537331215	0.583515132965659	0.739023175169447	1250.28213572505	0.594142589981512	0.815982885110639	0.903317709950734	-1.21249	-1.06761	yes	16.07	1.3	4.58(1.3-16.07)		13	3
SKIN AND SUBCUTANEOUS TISSUE DISORDERS	ALOPECIA	12	5024	1	5308	12.68	1.64789364767501	97.542948549539	12.6505162827641	9.91667507653065	1.89619356021262	0.343893644779275	0.923106239608419	1518.19973623756	0.734380043892157	0.842221497429604	0.917726264977528	-1.10107	-0.912346	yes	97.54	1.65	12.68(1.65-97.54)		12	1
VASCULAR DISORDERS	FLUSHING	11	5025	1	5308	11.62	1.49955477078576	90.0352829311581	11.5963065925338	8.88597008721519	1.88302554937781	0.339477219826985	0.913052574944496	1634.98433133275	0.711685194514867	0.853658765621505	0.923936559305619	-1.13619	-0.934821	yes	90.04	1.5	11.62(1.5-90.04)		11	1
VASCULAR DISORDERS	CIRCULATORY COLLAPSE	11	5025	2	5307	5.81	1.2868424550517	26.2195987680802	5.79815329626688	6.72796883204684	1.7381774301949	0.492503290023674	0.797575357524561	1518.19973623756	0.618902826472221	0.842221497429604	0.917726264977528	-1.21655	-1.03788	yes	26.22	1.29	5.81(1.29-26.22)		11	2
GASTROINTESTINAL DISORDERS	ILEUS	11	5025	1	5308	11.62	1.49955477078576	90.0352829311581	11.5963065925338	8.88597008721519	1.88302554937781	0.339477219826985	0.913052574944496	1634.98433133275	0.711685194514867	0.853658765621505	0.923936559305619	-1.13619	-0.934821	yes	90.04	1.5	11.62(1.5-90.04)		11	1
SKIN AND SUBCUTANEOUS TISSUE DISORDERS	HYPERHIDROSIS	9	5027	2	5307	4.75	1.02592301904536	21.9983778832354	4.74394360603654	4.84017358259486	1.68071701927937	0.466157030296792	0.749076839833371	1771.23302561048	0.54781279715856	0.867002189631365	0.931129523552639	-1.31445	-1.11318	yes	22	1.03	4.75(1.03-22)		9	2
BLOOD AND LYMPHATIC SYSTEM DISORDERS	MYELOSUPPRESSION	8	5028	1	5308	8.45	1.05588854164801	67.551218505293	8.43367752184273	5.82929340755784	1.82596416909364	0.320563817157373	0.868658455586043	2125.47963073258	0.617268385564415	0.901694825730476	0.949576129507517	-1.28188	-1.03049	yes	67.55	1.06	8.45(1.06-67.55)		8	1
